# Supplementary material for: Creation of Chemically Tri-Layered Collagen Crosslinked Membranes and Their Comparison with Ionically Tri-Layered Chitosan Crosslinked Membranes to Study Human Skin Properties
Source: Int J Mol Sci. 2023 Aug 30;24(17):13443. doi: 10.3390/ijms241713443 (PMC10487804; doi:10.3390/ijms241713443)
Supplement: Supplementary file 1 [file ijms-24-13443-s001.zip]

Archive with 1 entries (1 files):
- ijms-2570967-Supplementary Material.pdf
